# Supplementary material for: Cardiorespiratory Assessments in Panic Disorder Facilitated by Wearable Devices: A Systematic Review and Brief Comparison of the Wearable Zephyr BioPatch with the Quark-b2 Stationary Testing System
Source: Brain Sci. 2023 Mar 16;13(3):502. doi: 10.3390/brainsci13030502 (PMC10046237; doi:10.3390/brainsci13030502)
Supplement: Supplementary file 1 [file brainsci-13-00502-s001.zip]

Archive with 1 entries (1 files):
- brainsci-2216896-supplementary.pdf
